# Supplementary material for: Multicentric tracking of multiple agents by anterior cingulate cortex during pursuit and evasion
Source: Nat Commun. 2021 Mar 31;12:1985. doi: 10.1038/s41467-021-22195-z (PMC8012621; doi:10.1038/s41467-021-22195-z)
Supplement: Supplementary file 6 — Source Data [file 41467_2021_22195_MOESM6_ESM.xlsx]

## Sheet: Figure 1E
Figure 1E
Maximum Prey Speed (pixel/unit time)	Subject H	Subject K	Mean RT across subjects	Subject H	Subject K	Standard error of the mean RT across subjects
11	3.69795	3.57475	3.63635	0.0904684	0.18623	0.138349
12	3.89068	3.30319	3.59694	0.0940296	0.126057	0.110043
13	4.09189	3.39647	3.74418	0.0932566	0.136712	0.114985
14	4.01178	3.70864	3.86021	0.0849035	0.13082	0.107862
15	4.05052	3.40366	3.72709	0.0848737	0.115412	0.100143

## Sheet: Figure 1F
Figure 1e
Absolute difference of reward between the prey	Percetange choosing higher value prey (Subject K)	Percetange choosing higher value prey (Subject H)	Average across the subject	Standard Error of the mean (Subject K)	Standard error of the mean (Subject K)	Standard error of the mean across the subjects
0	50	50	50	0.112596	0.0822705	0.0974335
1	71.4887	85.6486	78.5687	0.261391	0.238597	0.249994
2	79.1084	93.0271	86.0678	0.185292	0.207703	0.196498
3	75.4898	86.0675	80.7786	0.221615	0.264018	0.242817
4	74.5221	77.759	76.1405	0.223813	0.234031	0.228922

## Sheet: Figure 3E
Figure 3E
	Proportion of cells selective (%)
Self position	64.6707
Self speed	53.2934
Self direction	46.1078
Prey position	67.0659
Prey speed	10.7784
Prey direction	18.5629
Predator position	62.4204
Predator speed	5.7325
Predator direction	9.55414

## Sheet: Figure 3F
Figure3F
	Proportion of cells selective
0 variable	12.7517
1 variable	13.4228
2 variable	16.7785
3 variable	20.1342
4 variable	15.4362
5 variable	10.0671
6 variable	7.38255
7 variable	2.68456
8 variable	1.34228

## Sheet: Figure 5C
Figure 5C
	Percentage tuned neurons (%)
Self-predator relative angle	5.3691
Self-predator relative distance	9.396
Self-prey relative angle	22.7545
Self-prey relative distance	35.9281

## Sheet: Figure 7A & B
Figure 7A, B
Figure 7A	40 neurons	80 neurons	120 neurons	150 neurons
Self position	334.611	227.213	124.062	86.8536
Prey position	472.533	341.581	227.081	127.523
Predator position	535.581	246.464	204.404	149.043
Figure 7B	40 neurons	80 neurons	120 neurons	150 neurons
Prey angle	109.157	98.0579	93.3306	84.4545
Prey relative angle	89.0661	51	41.6694	34.3636
Predator angle	87.562	82.595	84.9421	80.5455
Predator relative angle	190.165	164.39	162.149	146.964
Self direction	47.1405	23.2231	12.7391	8.49587

## Sheet: Figure 7C
Figure 7C
	40 neurons	80 neurons	120 neurons	150 neurons
Prey-prey	429.76	178.153	133.486	106.822
Prey-predator	398.273	124.084	94.3696	74.1242
Predator-prey	427.573	154.093	124.672	87.5118
Predator-predator	380.192	128.639	99.9526	66.3841

## Sheet: Figure 8
Figure 8
	Self position split part 1	Self position split part 2	Self direction split part 1	Self direction split part 1	Self speed split part 1	Self speed split part 1
Random split	28.0348	27.4061	29.0796	29.4647	17.9353	18.1935
Value split	35.8209	33.6567	33.01	36.592	21.3184	24.1294
	Prey position split part 1	Prey position split part 2	Prey direction split part 1	Prey direction split part 1	Prey speed split part 1	Prey speed split part 1
Random split	31.3184	30.5455	2.83582	2.36747	5.64677	5.71282
Value split	43.1841	34.403	3.70647	3.08458	6.61692	4.12935
	Relative distance split part 1	Relative distance split part 2	Relative angle split part 1	Relative angle split part 2
Random split	13.1592	13.4328	10.7214	10.8852
Value split	17.5622	10.1244	17.9851	9.32836

## Sheet: Figure 9
Figure 9
	Self position	Prey position	Predator position
With gaze	33.3333	46.6667	63.3333
Without gaze	43.3333	43.3333	60
